# Supplementary material for: Multi-objective AGV scheduling in an automatic sorting system of an unmanned (intelligent) warehouse by using two adaptive genetic algorithms and a multi-adaptive genetic algorithm
Source: PLoS One. 2019 Dec 6;14(12):e0226161. doi: 10.1371/journal.pone.0226161 (PMC6897425; doi:10.1371/journal.pone.0226161)
Supplement: S1 Data — (XLSX) [file pone.0226161.s002.xlsx]

## Sheet: Sheet1
12	29	2019	4	10	13	10	0
12	54	2019	4	10	13	10	0
3	52	2019	4	10	13	10	0
2	48	2019	4	10	13	10	0
4	25	2019	4	10	13	10	0
8	34	2019	4	10	13	10	0
8	41	2019	4	10	13	10	0
9	18	2019	4	10	13	10	0
2	8	2019	4	10	13	10	0
7	45	2019	4	10	13	10	0
5	93	2019	4	10	13	10	0
11	83	2019	4	10	13	10	0
12	100	2019	4	10	13	10	1
3	27	2019	4	10	13	10	1
7	79	2019	4	10	13	10	1
8	24	2019	4	10	13	10	1
11	27	2019	4	10	13	10	1
4	30	2019	4	10	13	10	1
12	52	2019	4	10	13	10	1
8	87	2019	4	10	13	10	1
4	62	2019	4	10	13	10	38
3	100	2019	4	10	13	10	38
3	6	2019	4	10	13	10	38
2	77	2019	4	10	13	10	38
9	79	2019	4	10	13	10	38
12	103	2019	4	10	13	10	38
10	71	2019	4	10	13	10	38
11	87	2019	4	10	13	10	38
3	88	2019	4	10	13	10	38
10	86	2019	4	10	13	10	38
3	11	2019	4	10	13	10	38
5	107	2019	4	10	13	10	38
12	37	2019	4	10	13	10	38
4	61	2019	4	10	13	10	38
1	83	2019	4	10	13	10	38
9	66	2019	4	10	13	10	38
2	47	2019	4	10	13	10	38
5	55	2019	4	10	13	10	38
3	88	2019	4	10	13	10	39
6	71	2019	4	10	13	10	39
3	106	2019	4	10	13	10	39
4	108	2019	4	10	13	10	39
6	86	2019	4	10	13	10	39
3	30	2019	4	10	13	10	39
10	94	2019	4	10	13	10	39
4	47	2019	4	10	13	10	40
11	15	2019	4	10	13	10	40
12	8	2019	4	10	13	10	40
6	43	2019	4	10	13	10	40
5	43	2019	4	10	13	10	40
